# Supplementary material for: Acute cannabinoids impair association learning via selectively enhancing synaptic transmission in striatonigral neurons
Source: BMC Biol. 2022 May 13;20:108. doi: 10.1186/s12915-022-01307-1 (PMC9102575; doi:10.1186/s12915-022-01307-1)
Supplement: Supplementary file 5 — Additional file 5. Individual data values and statistics for Figs. 1, 2, 3, 4 and 5 and Figure S2-S5. [file 12915_2022_1307_MOESM5_ESM.xlsx]

## Sheet: Figure 1
	Figure 1C
			Vehicle										5μg/kg										10μg/kg										15μg/kg										20μg/kg
			420	690	932	1039	751	1411	579	1007	1394	865	223	505	717	806	2781	2025	256	401	683	760	371.56	3426.22	802.73	1937.48	2996.24	3414.31	3886.41	705.88	536.57	353.32	2761	4284	3381	4672	2897	1388	4642	2439	5908	3856	3034.21	3002.94	5880.55	4292.52	5832.59	5062.71	1636.09
			ANOVA table	SS	DF	MS	F (DFn, DFd)	P value
			Treatment (between columns)	95006833	4	23751708	F (4, 45) = 16.07	P<0.0001
			Residual (within columns)	66530365	45	1478453
			Total	161537198	49
			Holm-Sidak's multiple comparisons test	Mean Diff.	Significant?	Summary	Adjusted P Value
			Vehicle vs. 5μg/kg	-6.9	No	ns	0.9899
			Vehicle vs. 10μg/kg	-934.3	No	ns	0.3222
			Vehicle vs. 15μg/kg	-2714	Yes	****	<0.0001
			Vehicle vs. 20μg/kg	-3312	Yes	****	<0.0001
	Figure 1D		Vehicle									Vehicle-NS									5μg/kg									10μg/kg									15μg/kg									15μg/kg-NS
			3970.65	4148.78	4322.98	6166.24	4760.46	5354.53	4450.31	5751.21	4087.88	6707.19	4446.05	2977.79	5558.56	6900.48	5666.22	5294.82	5463.35	4411.15	4232.13	4207.76	4376.78	5986.54	6927.3	6187.18	6091.94	6610.99	6087.79	6054.16	1635.04	4318.82	4085.02	3900.9	4258.62	5121.7	5657.85	7334.87	5678.55	4887.63	6477.05	2732.87	2939.11	6022.44	7683.52	3145.94	2880.58	3553.24	4091.57
			ANOVA table	SS	DF	MS	F (DFn, DFd)	P value
			Treatment (between columns)	35565316	4	8891329	F (4, 40) = 5.359	P=0.0015
			Residual (within columns)	66364039	40	1659101
			Total	101929355	44
			Holm-Sidak's multiple comparisons test	Mean Diff.	Significant?	Summary	Adjusted P Value
			Vehicle vs. 5μg/kg	-855	No	ns	0.5805
			Vehicle vs. 10μg/kg	71.78	No	ns	0.9992
			Vehicle vs. 15μg/kg	62.82	No	ns	0.9992
			Vehicle vs. 20μg/kg	1864	Yes	*	0.0341
			ANOVA table	SS (Type III)	DF	MS	F (DFn, DFd)	P value
			Interaction	932961	1	932961	F (1, 32) = 0.6036	P=0.4429
			stress	254982	1	254982	F (1, 32) = 0.1650	P=0.6873
			treatment	1332521	1	1332521	F (1, 32) = 0.8621	P=0.3601
			Residual	49460104	32	1545628
	Figure 1E	1~10trials	ANOVA table	SS	DF	MS	F (DFn, DFd)	P value
			Trial x Treatment	39742	9	4416	F (9, 162) = 2.731	P=0.0054
			Trial	20543	9	2283	F (4.844, 87.19) = 1.412	P=0.2294
			Treatment	37372	1	37372	F (1, 18) = 6.958	P=0.0167
			Subject	96680	18	5371	F (18, 162) = 3.322	P<0.0001
			Residual	261958	162	1617
		11~50trials	ANOVA table	SS	DF	MS	F (DFn, DFd)	P value
			Row Factor x Column Factor	47087	39	1207	F (39, 702) = 1.184	P=0.2078
			Row Factor	107411	39	2754	F (6.179, 111.2) = 2.702	P=0.0164
			Column Factor	738394	1	738394	F (1, 18) = 35.41	P<0.0001
			Subject	375350	18	20853	F (18, 702) = 20.46	P<0.0001
			Residual	715618	702	1019
	Figure 1F			Vehicle											HU210
			Pretest	7.32	6.29	6.62	8.69	8.27	7.29	8.34	9.04	6.4			7.14	7.965	8.67	6.94	9.07	8.21	7.53	8.84	7.65
			Posttest	8.5	8.25	6.93	7.7	9.56	7.52	8.65	8.6	8.23			7.74	8.52	10.4	8.85	7.27	8.73	7.71	6.72	7.58
			ANOVA table	SS	DF	MS	F (DFn, DFd)	P value
			session x treatment	0.4842	1	0.4842	F (1, 16) = 0.6684	P=0.4256
			session	1.434	1	1.434	F (1, 16) = 1.980	P=0.1786
			treatment	0.309	1	0.309	F (1, 16) = 0.3156	P=0.5821
			Subject	15.67	16	0.9791	F (16, 16) = 1.352	P=0.2769
			Residual	11.59	16	0.7244
	Figure 1G		Vehicle										HU210
			1	1	2	5	2	7	0	2	5	4	19	31	17	31	8	35	17	48	26	20
			Mann Whitney test
			P value	<0.0001
			Exact or approximate P value?	Exact
			P value summary	****
			Significantly different (P < 0.05)?	Yes
			One- or two-tailed P value?	Two-tailed
			Sum of ranks in column A,B	55 , 155
			Mann-Whitney U	0
			Vehicle										HU210
	Figure 1H		3	8	9	10	6	16	1	4	20	7	42	50	50	50	30	42	20	50	47	44
			Mann Whitney test
			P value	<0.0001
			Exact or approximate P value?	Exact
			P value summary	****
			Significantly different (P < 0.05)?	Yes
			One- or two-tailed P value?	Two-tailed
			Sum of ranks in column A,B	55.50 , 154.5
			Mann-Whitney U	0.5
[truncated: 16 more columns]

## Sheet: Figure 2
	Figure 2B
				Vehicle								HU210
				529.08	1044.38	771.36	865.94	216.88	326.54	435.56	1617.88	5740.38	5754.85	3200.17	5495.21	2996.24	5882.33	4564.83
				Unpaired t test
				P value	<0.0001
				P value summary	****
				Significantly different (P < 0.05)?	Yes
				One- or two-tailed P value?	Two-tailed
				t, df	t=8.655, df=13
	Figure 2C			Vehicle								HU210
				0	2	3	2	0	0	0	8	47	47	21	44	20	48	34
				Mann Whitney test			Difference between medians
				P value	0.0003		Median of column A	1.000, n=8
				Exact or approximate P value?	Exact		Median of column B	44.00, n=7
				P value summary	***		Difference: Actual	43
				Significantly different (P < 0.05)?	Yes		Difference: Hodges-Lehmann	40.5
				One- or two-tailed P value?	Two-tailed
				Sum of ranks in column A,B	36 , 84
				Mann-Whitney U	0
	Figure 2D			Vehicle								HU210
				1	7	7	5	1	1	1	12	50	50	49	50	41	50	48
				Mann Whitney test			Difference between medians
				P value	0.0003		Median of column A	3.000, n=8
				Exact or approximate P value?	Exact		Median of column B	50.00, n=7
				P value summary	***		Difference: Actual	47
				Significantly different (P < 0.05)?	Yes		Difference: Hodges-Lehmann	44.5
				One- or two-tailed P value?	Two-tailed
				Sum of ranks in column A,B	36 , 84
				Mann-Whitney U	0
	Figure 2E		1-10trial	ANOVA table	SS	DF	MS	F (DFn, DFd)
				Trial x Treatment	23658	9	2629	F (9, 117) = 2.487
				Trial	12908	9	1434	F (3.768, 48.98) = 1.357
				Treatment	122267	1	122267	F (1, 13) = 21.99
				Subject	72291	13	5561	F (13, 117) = 5.260
				Residual	123681	117	1057
			11-50trial	ANOVA table	SS	DF	MS	F (DFn, DFd)	P value
				Trial x Treatment	31279	39	802	F (39, 507) = 1.135	P=0.2691
				Trial	36449	39	934.6	F (4.048, 52.62) = 1.323	P=0.2734
				Treatment	1147669	1	1147669	F (1, 13) = 67.62	P<0.0001
				Subject	220640	13	16972	F (13, 507) = 24.02	P<0.0001
				Residual	358209	507	706.5
	Figure 2G			Vehicle+HU210										AM281+HU210
				5012	2079	5753	5739	1614	2762	5242	5767	1646		998	853	973	2107	1418	1344	2094	714	467
				Unpaired t test
				P value	0.0007
				P value summary	***
				Significantly different (P < 0.05)?	Yes
				One- or two-tailed P value?	Two-tailed
				t, df	t=4.180, df=16
	Figure 2H			Vehicle+HU210										AM281+HU210
				38	13	11	47	47	6	19	40	46		3	1	2	9	3	6	9	0	2
				Mann Whitney test
				P value	0.0002
				Exact or approximate P value?	Exact
				P value summary	***
				Significantly different (P < 0.05)?	Yes
				One- or two-tailed P value?	Two-tailed
				Sum of ranks in column A,B	123.5 , 47.50
				Mann-Whitney U	2.5
				Vehicle+HU210										AM281+HU210
	Figure 2I			50	18	15	50	50	34	45	50	50		7	6	3	22	30	31	21	1	5
				Mann Whitney test
				P value	0.0026
				Exact or approximate P value?	Exact
				P value summary	**
				Significantly different (P < 0.05)?	Yes
				One- or two-tailed P value?	Two-tailed
				Sum of ranks in column A,B	118 , 53
				Mann-Whitney U	8
	Figure 2J		1-10trial	ANOVA table	SS	DF	MS	F (DFn, DFd)	P value
				Trial x Treatment	56373	9	6264	F (9, 144) = 4.427	P<0.0001
				Trial	21541	9	2393	F (3.514, 56.23) = 1.692	P=0.1716
				Treatment	44643	1	44643	F (1, 16) = 5.172	P=0.0371
				Subject	138100	16	8631	F (16, 144) = 6.100	P<0.0001
				Residual	203741	144	1415
			11-50trial	ANOVA table	SS	DF	MS	F (DFn, DFd)	P value
				Trial x Treatment	39764	39	1020	F (39, 624) = 1.068	P=0.3620
				Trial	84565	39	2168	F (7.239, 115.8) = 2.271	P=0.0317
				Treatment	655726	1	655726	F (1, 16) = 17.11	P=0.0008
				Subject	613120	16	38320	F (16, 624) = 40.14	P<0.0001
				Residual	595685	624	954.6

## Sheet: Figure 3
	Amplitude	Source of Variation	% of total variation	P value	P value summary	Significant?
		Interaction	1.924	0.219	ns	No
		Neuron-type	9.965	0.0065	**	Yes
		Treatment	19.41	0.0002	***	Yes
		ANOVA table	SS (Type III)	DF	MS	F (DFn, DFd)	P value
		Interaction	3.429	1	3.429	F (1, 54) = 1.546	P=0.2190
		Neuron-type	17.76	1	17.76	F (1, 54) = 8.009	P=0.0065
		Treatment	34.59	1	34.59	F (1, 54) = 15.60	P=0.0002
		Residual	119.7	54	2.217
		Difference between column means
		Predicted (LS) mean of Vehicle	12.44
		Predicted (LS) mean of HU210	14
		Difference between predicted means	-1.553
		SE of difference	0.3932
		95% CI of difference	-2.341 to -0.7647
		Difference between row means
		Predicted (LS) mean of D1	12.66
		Predicted (LS) mean of D2	13.78
		Difference between predicted means	-1.113
		SE of difference	0.3932
		95% CI of difference	-1.901 to -0.3244
		Interaction CI
		Mean diff, A1 - B1	-2.042
		Mean diff, A2 - B2	-1.064
		(A1 -B1) - (A2 - B2)	-0.9778
		95% CI of difference	-2.554 to 0.5986
		(B1 - A1) - (B2 - A2)	0.9778
		95% CI of difference	-0.5986 to 2.554
		Holm-Sidak's multiple comparisons test	Predicted (LS) mean diff.	Significant?	Summary	Adjusted P Value
		D1:Vehicle vs. D1:HU210	-2.042	Yes	**	0.0014
		D2:Vehicle vs. D2:HU210	-1.064	No	ns	0.2061
	Frequency	Source of Variation	% of total variation	P value	P value summary	Significant?
		Interaction	4.18	0.1	ns	No
		Neuron-type	2.415	0.2088	ns	No
		Treatment	11.01	0.0089	**	Yes
		ANOVA table	SS (Type III)	DF	MS	F (DFn, DFd)	P value
		Interaction	6.885	1	6.885	F (1, 54) = 2.801	P=0.1000
		Neuron-type	3.978	1	3.978	F (1, 54) = 1.618	P=0.2088
		Treatment	18.13	1	18.13	F (1, 54) = 7.374	P=0.0089
		Residual	132.8	54	2.458
		Difference between column means
		Predicted (LS) mean of Vehicle	2.876
		Predicted (LS) mean of HU210	4.002
		Difference between predicted means	-1.126
		SE of difference	0.4147
		95% CI of difference	-1.957 to -0.2947
		Difference between row means
		Predicted (LS) mean of D1	3.703
		Predicted (LS) mean of D2	3.175
		Difference between predicted means	0.5275
		SE of difference	0.4147
		95% CI of difference	-0.3039 to 1.359
		Interaction CI
		Mean diff, A1 - B1	-1.82
		Mean diff, A2 - B2	-0.4321
		(A1 -B1) - (A2 - B2)	-1.388
		95% CI of difference	-3.051 to 0.2748
		(B1 - A1) - (B2 - A2)	1.388
		95% CI of difference	-0.2748 to 3.051
		Holm-Sidak's multiple comparisons test	Predicted (LS) mean diff.	Significant?	Summary	Adjusted P Value
		D1:Vehicle vs. D1:HU210	-1.82	Yes	*	0.0108
		D2:Vehicle vs. D2:HU210	-0.4321	No	ns	0.7364

## Sheet: Figure 4
	Figure 4D	1-10trial	ANOVA table	SS	DF	MS	F (DFn, DFd)	P value
			Trial x Treatment	33147	9	3683	F (9, 108) = 3.107	P=0.0023
			Trial	41007	9	4556	F (4.763, 57.15) = 3.844	P=0.0051
			Treatment	125039	1	125039	F (1, 12) = 65.90	P<0.0001
			Subject	22769	12	1897	F (12, 108) = 1.601	P=0.1019
			Residual	128015	108	1185
		11-50trial	ANOVA table	SS	DF	MS	F (DFn, DFd)	P value
			Trial x Treatment	29293	39	751.1	F (39, 468) = 0.8490	P=0.7294
			Trial	37480	39	961	F (5.413, 64.96) = 1.086	P=0.3781
			Treatment	858122	1	858122	F (1, 12) = 69.29	P<0.0001
			Subject	148616	12	12385	F (12, 468) = 14.00	P<0.0001
			Residual	414060	468	884.7
	Figure 4E	Control-mCherry										DREADD-hM3Dq
		859.07	975.67	500.28	367.75	575.11	706.87	879.89				2803	3253	5020	4441	5439	4128	5808
		Unpaired t test
		P value	<0.0001
		P value summary	****
		Significantly different (P < 0.05)?	Yes
		One- or two-tailed P value?	Two-tailed
		t, df	t=8.692, df=12
	Figure 4F	Control-mCherry							DREADD-hM3Dq
		2	3	2	0	0	3	1	18	20	37	28	42	21	47
		Mann Whitney test
		P value	0.0006
		Exact or approximate P value?	Exact
		P value summary	***
		Significantly different (P < 0.05)?	Yes
		One- or two-tailed P value?	Two-tailed
		Sum of ranks in column A,B	28 , 77
		Mann-Whitney U	0
	Figure 4G	Control-mCherry							DREADD-hM3Dq
		3	3	3	0	0	4	5	41	32	50	49	50	50	50
		Mann Whitney test						s
		P value	0.0006
		Exact or approximate P value?	Exact
		P value summary	***
		Significantly different (P < 0.05)?	Yes
		One- or two-tailed P value?	Two-tailed
		Sum of ranks in column A,B	28 , 77
		Mann-Whitney U	0

## Sheet: Figure 5
	Figure 5D		1-10trial	ANOVA table	SS	DF	MS	F (DFn, DFd)	P value
				Trial x Treatment	27209	9	3023	F (9, 90) = 2.788	P=0.0063
				Trial	7431	9	825.6	F (3.226, 32.26) = 0.7614	P=0.5327
				Treatment	162732	1	162732	F (1, 10) = 61.61	P<0.0001
				Subject	26415	10	2642	F (10, 90) = 2.436	P=0.0128
				Residual	97593	90	1084
			11-50trial	ANOVA table	SS	DF	MS	F (DFn, DFd)	P value
				Trial x Treatment	45868	39	1176	F (39, 390) = 1.251	P=0.1504
				Trial	25541	39	654.9	F (4.439, 44.39) = 0.6966	P=0.6126
				Treatment	788061	1	788061	F (1, 10) = 37.11	P=0.0001
				Subject	212352	10	21235	F (10, 390) = 22.59	P<0.0001
				Residual	366673	390	940.2
	Figure 5E		Control-mCherry						DREADD-hM4Di
			2033	5492	5922	5054	5831	4282	524	775	420	783	927	1215
			Unpaired t test
			P value	<0.0001
			P value summary	****
			Significantly different (P < 0.05)?	Yes
			One- or two-tailed P value?	Two-tailed
			t, df	t=6.541, df=10
	Figure 5F		Control-mCherry						DREADD-hM4Di
			13	44	48	36	48	30	0	1	0	1	1	2
			Mann Whitney test
			P value	0.0022
			Exact or approximate P value?	Exact
			P value summary	**
			Significantly different (P < 0.05)?	Yes
			One- or two-tailed P value?	Two-tailed
			Sum of ranks in column A,B	57 , 21
			Mann-Whitney U	0
	Figure 5G		Control-mCherry						DREADD-hM4Di
			31	50	50	50	50	50	1	3	1	6	8	23
			Mann Whitney test
			P value	0.0022
			Exact or approximate P value?	Exact
			P value summary	**
			Significantly different (P < 0.05)?	Yes
			One- or two-tailed P value?	Two-tailed
			Sum of ranks in column A,B	57 , 21
			Mann-Whitney U	0

## Sheet: Figure S2
		Con															NRL															HU210+NRL
	Amplitude	11.5041	11.53	13.4635	11.6482	11.888	10.9163	9.96502	10.7251	11.7885	11.7885	11.2003	10.7251				12.7307	17.0386	12.7505	14.2094	13.9905	12.6224	15.8453	12.7256	14.8042	18.194						12.1457	11.5109	15.4304	11.836	11.0876	12.2115	13.5685	13.9771	11.3383	15.3764	9.13283	10.6361	13.5443	13.6618	12.4698
		ANOVA table	SS	DF	MS	F (DFn, DFd)	P value
		Treatment (between columns)	51.92	2	25.96	F (2, 34) = 10.30	P=0.0003
		Residual (within columns)	85.72	34	2.521
		Total	137.6	36
		Holm-Sidak's multiple comparisons test	Mean Diff.	Significant?	Summary	Adjusted P Value
		Con vs. NRL	-3.063	Yes	***	0.0002	A-B
		Con vs. HU210+NRL	-1.1	No	ns	0.0826	A-C
		NRL vs. HU210+NRL	1.963	Yes	**	0.0093	B-C
	Frequency	Con													NRL													HU210+NRL
		3.88125	2.74115	3.32282	1.94437	1.41682	1.94339	2.6235	3.14733	2.69619	3.32924				3.17443	3.00787	6.63617	8.55223	6.51498	2.15143	3.54001	5.16364	7.05457	3.17492				1.81223	2.73035	2.11425	4.08956	4.22411	5.2751	2.60203	4.48618	3.53664	1.98801	1.18447	3.08892	4.97371
		ANOVA table	SS	DF	MS	F (DFn, DFd)	P value
		Treatment (between columns)	26.52	2	13.26	F (2, 30) = 5.846	P=0.0072
		Residual (within columns)	68.05	30	2.268
		Total	94.58	32
		Holm-Sidak's multiple comparisons test	Mean Diff.	Significant?	Summary	Adjusted P Value
		Con vs. NRL	-2.192	Yes	**	0.0084	A-B
		Con vs. HU210+NRL	-0.5343	No	ns	0.4057	A-C
		NRL vs. HU210+NRL	1.658	Yes	*	0.0273	B-C

## Sheet: Figure S3
		Figure S3A		Vehicle						HU210
				125	75	175	150	175	200	125	175	125	175	75	175
				Unpaired t test
				P value	0.743
				P value summary	ns
				Significantly different (P < 0.05)?	No
				One- or two-tailed P value?	Two-tailed
				t, df	t=0.3371, df=10
		Figure S3B			Vehicle						HU210
				0	0	0	0	0	0	0	0	0	0	0	0	0
				25	0	0	0	0	0	0	0	0	0	0	0	0
				50	0	0	0	0	0	0	0	0	0	0	0	0
				75	0	1	0	0	0	0	0	0	0	0	4	0
				100	0	6	0	0	0	0	0	0	0	0	10	0
				125	1	9	0	0	0	0	2	0	3	0	11	0
				150	5	10	0	3	0	0	5	0	7	0	12	0
				175	7	11	1	7	5	0	7	6	11	1	10	2
				200	10	12	5	9	10	8	9	9	13	4	9	5
				225	11	8	9	11	13	9	11	11	14	7	7	7
				250	12	8	10	12	16	11	11	12	15	8	8	9
				275	13	10	12	13	17	15	12	13	17	10	8	10
				300	15	8	10	14	19	16	13	14	16	11	6	11
				ANOVA table	SS	DF	MS	F (DFn, DFd)	P value
				current x treatment	35.14	12	2.928	F (12, 120) = 0.4222	P=0.9522
				current	3697	12	308.1	F (12, 120) = 44.42	P<0.0001
				treatment	0.7756	1	0.7756	F (1, 10) = 0.03048	P=0.8649
				Subject	254.5	10	25.45	F (10, 120) = 3.669	P=0.0003
				Residual	832.4	120	6.936
				Sidak's multiple comparisons test	Mean Diff.	95.00% CI of diff.	Significant?	Summary	Adjusted P Value
				Vehicle - HU210
				0	0	-4.901 to 4.901	No	ns	>0.9999
				25	0	-4.901 to 4.901	No	ns	>0.9999
				50	0	-4.901 to 4.901	No	ns	>0.9999
				75	-0.5	-5.401 to 4.401	No	ns	>0.9999
				100	-0.6667	-5.567 to 4.234	No	ns	>0.9999
				125	-1	-5.901 to 3.901	No	ns	>0.9999
				150	-1	-5.901 to 3.901	No	ns	>0.9999
				175	-1	-5.901 to 3.901	No	ns	>0.9999
				200	0.8333	-4.067 to 5.734	No	ns	>0.9999
				225	0.6667	-4.234 to 5.567	No	ns	>0.9999
				250	1	-3.901 to 5.901	No	ns	>0.9999
				275	1.667	-3.234 to 6.567	No	ns	0.9933
				300	1.833	-3.067 to 6.734	No	ns	0.9845

## Sheet: Figure S4
		Figure S4D		Vehicle						HU210
				10.1986	13.5982	10.3986	7.199	9.5987	7.199	17.9976	17.5977	15.7979	29.1961	21.3971	20.1973
				Mann Whitney test
				P value	0.0022
				Exact or approximate P value?	Exact
				P value summary	**
				Significantly different (P < 0.05)?	Yes
				One- or two-tailed P value?	Two-tailed
				Sum of ranks in column A,B	21 , 57
				Mann-Whitney U	0

## Sheet: Figure S5
		Figure S5A		Control-mCherry						DREADD-hM3Dq
				4210.67	3692.08	4509.73	4915.2	4881.84	3776.99	4781.2	5664.29	5958.34	6772.22	3236.54	3109.64
				Unpaired t test
				P value	0.3846
				P value summary	ns
				Significantly different (P < 0.05)?	No
				One- or two-tailed P value?	Two-tailed
				t, df	t=0.9093, df=10
		Figure S5B		Control-mCherry						DREADD-hM4Di
				4555.53	4330.8	5173.53	4907.42	3109.64	3236.54	2772.36	3742.99	3606.38	3846.24	3636.34	2504.07
				Unpaired t test
				P value	0.066
				P value summary	ns
				Significantly different (P < 0.05)?	No
				One- or two-tailed P value?	Two-tailed
				t, df	t=2.063, df=10
